# Supplementary material for: From Conspiracy to Hesitancy: The Longitudinal Impact of COVID-19 Vaccine Conspiracy Theories on Perceived Vaccine Effectiveness
Source: Vaccines (Basel). 2023 Jun 25;11(7):1150. doi: 10.3390/vaccines11071150 (PMC10386435; doi:10.3390/vaccines11071150)
Supplement: Supplementary file 1 [file vaccines-11-01150-s001.zip]

Archive with 1 entries (1 files):
- vaccines-2412997-supplementary.pdf
